# Supplementary material for: Comparing role of religion in perception of the COVID-19 vaccines in Africa and Asia Pacific
Source: Commun Med (Lond). 2024 Oct 24;4:212. doi: 10.1038/s43856-024-00628-2 (PMC11502740; doi:10.1038/s43856-024-00628-2)
Supplement: Supplementary file 3 — Supplementary Data 1 [file 43856_2024_628_MOESM3_ESM.xlsx]

## Sheet: Wave 1
		Christian	Muslim	Animist	Atheist	Buddhist	Christian	Hindu	Muslim
		(Africa)	(Africa)	(AP*)	(AP*)	(AP*)	(AP*)	(AP*)	(AP*)
Age	18–44	3783	1621	205	890	2113	959	63	524
	45+	975	443	44	631	1235	527	8	100
Gender	Female	2510	1011	84	706	1745	738	35	295
	Male	2248	1053	165	815	1603	748	36	329
Education	Secondary or below	3145	1655	190	744	2066	802	21	244
	Post-secondary	1613	409	59	777	1282	684	50	380
Country	Cameroon	810	165
(Africa)	DRC	1060	19
	Kenya	635	90
	Nigeria	479	511
	Senegal	29	1114
	South Africa	882	40
	Uganda	863	125
Country	Cambodia			0	0	967	15	0	11
(Asia Pacific)	Japan			2	178	427	34	1	0
	Laos			237	0	746	16	0	0
	Malaysia			0	11	199	133	67	529
	Mongolia			0	404	487	21	0	34
	Philippines			0	0	1	857	0	48
	South Korea			6	254	255	325	3	2
	Vietnam			4	674	266	85	0	0
Overall		4758	2064	249	1521	3348	1486	71	624
*AP stands for Asia Pacific.

## Sheet: Wave 2
		Christian	Muslim	Animist	Atheist	Buddhist	Christian	Hindu	Muslim
		(Africa)	(Africa)	(AP*)	(AP*)	(AP*)	(AP*)	(AP*)	(AP*)
Age	18–44	3990	1560	222	820	2017	915	87	504
	45+	894	367	50	567	1460	546	9	99
Gender	Female	2513	903	102	642	1763	726	45	286
	Male	2371	1024	170	745	1714	735	51	317
Education	Secondary or below	3149	1536	142	725	1929	822	30	233
	Post-secondary	1735	391	130	662	1548	639	66	370
Country	Cameroon	740	216
(Africa)	DRC	920	30
	Kenya	890	127
	Nigeria	564	434
	Senegal	52	929
	South Africa	809	46
	Uganda	909	145
Country	Cambodia			0	0	959	14	0	13
(Asia Pacific)	Japan			6	149	536	38	1	3
	Laos			260	1	720	15	0	0
	Malaysia			3	21	231	84	88	521
	Mongolia			1	429	491	18	1	32
	Philippines			0	1	0	896	0	29
	South Korea			2	230	213	294	5	5
	Vietnam			0	556	327	102	1	0
Overall		4884	1927	272	1387	3477	1461	96	603
*AP stands for Asia Pacific.
