# Supplementary material for: Comparing role of religion in perception of the COVID-19 vaccines in Africa and Asia Pacific
Source: Commun Med (Lond). 2024 Oct 24;4:212. doi: 10.1038/s43856-024-00628-2 (PMC11502740; doi:10.1038/s43856-024-00628-2)
Supplement: Supplementary file 4 — Supplementary Data 2 [file 43856_2024_628_MOESM4_ESM.xlsx]

## Sheet: Sheet1
	Compatibility	Acceptance	Acceptance with Compatibility
Time	0.03	0.20***	0.28***
	[-0.08,0.13]	[0.07,0.33]	[0.11,0.46]
Muslim (Africa)	0.60***	0.05	-0.09
	[0.46,0.73]	[-0.10,0.21]	[-0.34,0.15]
Animist (AP)	0.38**	2.14***	1.65***
	[0.05,0.71]	[1.25,3.04]	[0.51,2.80]
Atheist (AP)	-0.64***	1.85***	1.91***
	[-0.80,-0.48]	[1.44,2.25]	[1.46,2.35]
Buddhist (AP)	-0.61***	1.65***	1.82***
	[-0.72,-0.50]	[1.42,1.88]	[1.56,2.09]
Christian (AP)	0.04	0.33***	0.09
	[-0.12,0.20]	[0.11,0.55]	[-0.18,0.37]
Hindu (AP)	-0.31	0.34	0.2
	[-1.19,0.57]	[-0.89,1.56]	[-1.15,1.56]
Muslim (AP)	-0.02	0.58***	-0.04
	[-0.29,0.26]	[0.18,0.99]	[-0.51,0.42]
Muslim (Africa) & Time	-0.07	-0.37***	-0.19
	[-0.27,0.12]	[-0.59,-0.15]	[-0.54,0.16]
Animist (AP) & Time	0.04	1.11	0.65
	[-0.49,0.58]	[-1.05,3.27]	[-1.63,2.94]
Atheist (AP) & Time	0.02	0.49	0.28
	[-0.23,0.26]	[-0.18,1.17]	[-0.43,0.99]
Buddhist (AP) & Time	0.21**	1.31***	1.06***
	[0.05,0.38]	[0.79,1.83]	[0.53,1.59]
Christian (AP) & Time	0.52***	1.15***	0.93***
	[0.28,0.77]	[0.74,1.57]	[0.40,1.47]
Hindu (AP) & Time	0.2	1.36	0.83
	[-0.95,1.35]	[-0.98,3.71]	[-1.64,3.29]
Muslim (AP) & Time	-0.42**	0.58	0.81**
	[-0.81,-0.04]	[-0.11,1.28]	[0.05,1.57]
Edu	-0.06	0	0.02
	[-0.19,0.06]	[-0.15,0.16]	[-0.14,0.18]
Time & Edu	0.20**	-0.05	-0.08
	[0.02,0.38]	[-0.27,0.17]	[-0.31,0.14]
Muslim (Africa) & Edu	0.08	0.50***	0.50***
	[-0.21,0.37]	[0.14,0.86]	[0.13,0.86]
Animist (AP) & Edu	-1.16***	-0.98	-0.52
	[-1.78,-0.54]	[-2.34,0.38]	[-2.02,0.98]
Atheist (AP) & Edu	-0.38***	-0.27	-0.15
	[-0.62,-0.15]	[-0.81,0.27]	[-0.70,0.40]
Buddhist (AP) & Edu	-0.15	-0.50***	-0.48***
	[-0.34,0.04]	[-0.85,-0.16]	[-0.82,-0.13]
Christian (AP) & Edu	0.19	0.42**	0.37**
	[-0.06,0.44]	[0.07,0.78]	[0.01,0.74]
Hindu (AP) & Edu	0.42	0.21	0.02
	[-0.64,1.49]	[-1.29,1.70]	[-1.56,1.60]
Muslim (AP) & Edu	0.88***	0.90***	0.45
	[0.50,1.27]	[0.27,1.52]	[-0.22,1.12]
Muslim (Africa), Time & Edu	-0.14	-0.21	-0.19
	[-0.55,0.27]	[-0.70,0.28]	[-0.69,0.30]
Animist (AP), Time & Edu	1.09**	11.7***	11.8***
	[0.21,1.96]	[9.26,14.1]	[9.32,14.4]
Atheist (AP), Time & Edu	-0.09	-0.75	-0.74
	[-0.45,0.27]	[-1.60,0.10]	[-1.60,0.12]
Buddhist (AP), Time & Edu	-0.1	-0.46	-0.44
	[-0.37,0.16]	[-1.13,0.21]	[-1.11,0.22]
Christian (AP), Time & Edu	-0.45**	0.06	0.19
	[-0.82,-0.07]	[-0.64,0.77]	[-0.53,0.91]
Hindu (AP), Time & Edu	-0.46	-0.04	0.09
	[-1.86,0.94]	[-2.91,2.82]	[-2.89,3.07]
Muslim (AP), Time & Edu	-0.39	0.02	0.17
	[-0.92,0.14]	[-1.06,1.10]	[-0.96,1.30]
Male	-0.03	0.01	0.03
	[-0.09,0.03]	[-0.07,0.10]	[-0.06,0.12]
Age	0.09**	-0.05	-0.32***
	[0.01,0.17]	[-0.18,0.08]	[-0.49,-0.16]
Male & Age	0.22***	0.22**	0.18*
	[0.11,0.33]	[0.04,0.41]	[-0.01,0.37]
Compatible			0.76***
			[0.61,0.91]
Time & Compatible			-0.16
			[-0.38,0.05]
Compatible & Age			0.48***
			[0.29,0.67]
Muslim (Africa) & Compatible			0.05
			[-0.24,0.34]
Animist (AP) & Compatible			1.04
			[-0.71,2.79]
Atheist (AP) & Compatible			0.5
			[-0.21,1.21]
Buddhist (AP) & Compatible			0.02
			[-0.35,0.39]
Christian (AP) & Compatible			0.53***
			[0.17,0.88]
Hindu (AP) & Compatible			0.63
			[-0.89,2.14]
Muslim (AP) & Compatible			2.00***
			[1.20,2.81]
Muslim (Africa), Time & Compatible			-0.22
			[-0.63,0.20]
Animist (AP), Time & Compatible			10.53***
			[7.88,13.18]
Atheist (AP), Time & Compatible			0.96
			[-0.30,2.23]
Buddhist (AP), Time & Compatible			0.61*
			[-0.11,1.34]
Christian (AP), Time & Compatible			0.16
			[-0.53,0.85]
Hindu (AP), Time & Compatible			13.0***
			[11.0,14.9]
Muslim (AP), Time & Compatible			0.23
			[-1.46,1.91]
* p-value < 0.10
** p-value < 0.05
*** p-value < 0.01
Note: Time, Edu, Age, and Compatible are binary variables which equal 1 if the sample was collected during Wave 2 of the surveys, had received post-secondary education, aged 45 years old or above, and agreed with compatibility between vaccine and their religious beliefs, respectively. AP stands for Asia Pacific. Multiple factors in one cell in the first column indicates an interaction between the…
