# Supplementary material for: Comparing role of religion in perception of the COVID-19 vaccines in Africa and Asia Pacific
Source: Commun Med (Lond). 2024 Oct 24;4:212. doi: 10.1038/s43856-024-00628-2 (PMC11502740; doi:10.1038/s43856-024-00628-2)
Supplement: Supplementary file 5 — Supplementary Data 3 [file 43856_2024_628_MOESM5_ESM.xlsx]

## Sheet: Sheet1
	Compatibility	Acceptance	Acceptance with Compatibility
Time	0	0.08	0.26
	[-0.21,0.21]	[-0.19,0.34]	[-0.10,0.61]
Muslim (Africa)	0.59***	0.31	-0.01
	[0.24,0.94]	[-0.09,0.71]	[-0.64,0.62]
Animist (AP)	0.36*	2.08***	1.70***
	[-0.02,0.74]	[1.14,3.01]	[0.51,2.9]
Atheist (AP)	-0.68***	1.81***	2.00***
	[-0.92,-0.44]	[1.34,2.28]	[1.45,2.54]
Buddhist (AP)	-0.64***	1.59***	1.89***
	[-0.85,-0.43]	[1.27,1.92]	[1.49,2.28]
Christian (AP)	0.02	0.28*	0.16
	[-0.22,0.26]	[-0.03,0.59]	[-0.24,0.57]
Hindu (AP)	-0.33	0.31	0.29
	[-1.22,0.57]	[-0.94,1.55]	[-1.10,1.67]
Muslim (AP)	-0.02	0.55**	0.04
	[-0.35,0.30]	[0.09,1.01]	[-0.51,0.59]
Muslim (Africa) & Time	-0.04	-0.50**	-0.2
	[-0.42,0.35]	[-0.94,-0.06]	[-0.9,0.49]
Animist (AP) & Time	0.08	1.4	0.85
	[-0.54,0.70]	[-0.94,3.74]	[-1.67,3.37]
Atheist (AP) & Time	0.1	0.67	0.33
	[-0.23,0.42]	[-0.11,1.45]	[-0.52,1.18]
Buddhist (AP) & Time	0.28**	1.59***	1.21***
	[0.03,0.54]	[0.98,2.20]	[0.56,1.87]
Christian (AP) & Time	0.61***	1.42***	1.08***
	[0.28,0.93]	[0.90,1.93]	[0.42,1.74]
Hindu (AP) & Time	0.25	1.55	0.92
	[-0.98,1.47]	[-0.91,4.02]	[-1.69,3.54]
Muslim (AP) & Time	-0.44*	0.75*	0.90**
	[-0.88,0.01]	[-0.02,1.52]	[0.05,1.76]
Edu	-0.36**	-0.02	0.05
	[-0.68,-0.03]	[-0.43,0.38]	[-0.36,0.46]
Time & Edu	0.45**	0.01	-0.08
	[0.09,0.81]	[-0.44,0.45]	[-0.53,0.38]
Muslim (Africa) & Edu	0.34	0.83*	0.80*
	[-0.40,1.08]	[-0.07,1.73]	[-0.11,1.71]
Animist (AP) & Edu	-0.89**	-1.06	-0.63
	[-1.60,-0.19]	[-2.49,0.37]	[-2.19,0.93]
Atheist (AP) & Edu	-0.1	-0.22	-0.15
	[-0.49,0.29]	[-0.89,0.46]	[-0.83,0.54]
Buddhist (AP) & Edu	0.13	-0.46*	-0.49*
	[-0.23,0.49]	[-0.98,0.05]	[-1.01,0.03]
Christian (AP) & Edu	0.48**	0.43	0.34
	[0.08,0.87]	[-0.09,0.96]	[-0.20,0.87]
Hindu (AP) & Edu	0.73	0.23	-0.01
	[-0.37,1.84]	[-1.31,1.78]	[-1.64,1.62]
Muslim (AP) & Edu	1.16***	0.93**	0.43
	[0.67,1.65]	[0.20,1.66]	[-0.35,1.20]
Muslim (Africa), Time & Edu	-0.38	-0.49	-0.45
	[-1.19,0.43]	[-1.45,0.47]	[-1.42,0.51]
Animist (AP), Time & Edu	0.97*	4.36***	3.91***
	[-0.05,2.00]	[1.63,7.10]	[1.13,6.70]
Atheist (AP), Time & Edu	-0.31	-0.91	-0.87
	[-0.82,0.20]	[-1.93,0.11]	[-1.91,0.17]
Buddhist (AP), Time & Edu	-0.33	-0.59	-0.53
	[-0.75,0.10]	[-1.41,0.23]	[-1.36,0.30]
Christian (AP), Time & Edu	-0.71***	0.01	0.18
	[-1.22,-0.19]	[-0.86,0.87]	[-0.70,1.05]
Hindu (AP), Time & Edu	-0.74	-0.12	0.07
	[-2.23,0.76]	[-3.14,2.91]	[-3.06,3.21]
Muslim (AP), Time & Edu	-0.61*	-0.04	0.15
	[-1.25,0.03]	[-1.25,1.16]	[-1.10,1.41]
Male	-0.03	0.02	0.03
	[-0.10,0.03]	[-0.07,0.10]	[-0.06,0.12]
Age	0.09**	-0.06	-0.33***
	[0.01,0.17]	[-0.19,0.07]	[-0.49,-0.17]
Male & Age	0.22***	0.22**	0.18*
	[0.11,0.33]	[0.04,0.41]	[-0.01,0.37]
Compatible			0.97***
			[0.58,1.36]
Time & Compatible			-0.33
			[-0.76,0.11]
Compatible & Age			0.48***
			[0.29,0.67]
Muslim (Africa) & Compatible			0.25
			[-0.50,1.00]
Animist (AP) & Compatible			0.78
			[-1.01,2.57]
Atheist (AP) & Compatible			0.25
			[-0.56,1.07]
Buddhist (AP) & Compatible			-0.21
			[-0.73,0.31]
Christian (AP) & Compatible			0.31
			[-0.20,0.82]
Hindu (AP) & Compatible			0.43
			[-1.13,1.99]
Muslim (AP) & Compatible			1.79***
			[0.91,2.67]
Muslim (Africa), Time & Compatible			-0.35
			[-1.17,0.48]
Animist (AP), Time & Compatible			3.30**
			[0.55,6.04]
Buddhist (AP), Time & Compatible			0.86*
			[-0.02,1.73]
Christian (AP), Time & Compatible			0.34
			[-0.50,1.18]
Hindu (AP), Time & Compatible			3.85***
			[1.35,6.35]
Muslim (AP), Time & Compatible			0.42
			[-1.39,2.24]
* p-value < 0.10
** p-value < 0.05
*** p-value < 0.01
Note: Time is a continuous variable with 1 representing one year (365 days), while Edu, Age, and Compatible are binary variables which equal 1 if the sample had received post-secondary education, aged 45 years old or above, and agreed with compatibility between vaccine and their religious beliefs, respectively.. AP stands for Asia Pacific. Multiple factors in one cell in the first column indicate…
