# Supplementary material for: Comparing role of religion in perception of the COVID-19 vaccines in Africa and Asia Pacific
Source: Commun Med (Lond). 2024 Oct 24;4:212. doi: 10.1038/s43856-024-00628-2 (PMC11502740; doi:10.1038/s43856-024-00628-2)
Supplement: Supplementary file 6 — Supplementary Data 4 [file 43856_2024_628_MOESM6_ESM.xlsx]

## Sheet: Sheet1
	Compatibility	Compatibility	Acceptance	Acceptance
	(Wave 1)	(Wave 2)	(Wave 1)	(Wave 2)
Christian (Africa)	64.7	66.8	81.1	83.7
	[63.3,66.0]	[65.4,68.1]	[80.0,82.2]	[82.7,84.7]
Muslim (Africa)	77.3	76.6	83.2	80
	[75.5,79.1]	[74.7,78.5]	[81.6,84.8]	[78.2,81.7]
Animist (AP)	66.3	75.2	96.4	99.6
	[60.1,71.9]	[69.1,80.4]	[93.2,98.1]	[97.2,99.9]
Atheist (AP)	45.1	48.2	96	96.8
	[42.6, 47.6]	[45.2,51.2]	[94.9,96.9]	[95.7, 97.6]
Buddhist (AP)	49	56.1	94.8	98.3
	[47.4,50.7]	[54.3,57.8]	[94.0,95.5]	[97.8,98.7]
Christian (AP)	67.8	76.6	87.8	96.5
	[65.3,70.1]	[74.3,78.7]	[86.0,89.3]	[95.4,97.3]
Hindu (AP)	63.4	64.4	87.3	96.9
	[51.3,74.0]	[54.2,73.5]	[77.1,93.4]	[90.5,99.0]
Muslim (AP)	74.4	64.2	92.5	96.4
	[70.8,77.6]	[60.3,67.9]	[90.1,94.3]	[94.5,97.6]
