# Supplementary material for: Comparing role of religion in perception of the COVID-19 vaccines in Africa and Asia Pacific
Source: Commun Med (Lond). 2024 Oct 24;4:212. doi: 10.1038/s43856-024-00628-2 (PMC11502740; doi:10.1038/s43856-024-00628-2)
Supplement: Supplementary file 7 — Supplementary Data 5 [file 43856_2024_628_MOESM7_ESM.xlsx]

## Sheet: Sheet1
	Compatibility	Acceptance	Acceptance with Compatibility
Time	0.15***	0.28***	0.26***
	[0.10,0.20]	[0.20,0.35]	[0.18,0.34]
Muslim (Africa)	0.55***	-0.04	-0.17***
	[0.47,0.64]	[-0.14,0.05]	[-0.27,-0.07]
Animist (AP)	0.23**	2.34***	2.33***
	[0.03,0.43]	[1.72,2.97]	[1.71,2.96]
Atheist (AP)	-0.83***	1.72***	1.94***
	[-0.92,-0.74]	[1.52,1.92]	[1.74,2.14]
Buddhist (AP)	-0.59***	1.78***	1.95***
	[-0.65,-0.52]	[1.64,1.92]	[1.81,2.09]
Christian (AP)	0.27***	0.90***	0.86***
	[0.18,0.36]	[0.75,1.04]	[0.72,1.01]
Hindu (AP)	-0.05	0.99***	1.03***
	[-0.37,0.27]	[0.40,1.57]	[0.44,1.61]
Muslim (AP)	0.19***	1.27***	1.25***
	[0.06,0.32]	[1.02,1.52]	[1.01,1.50]
Edu	-0.05*	0.02	0.02
	[-0.10,0]	[-0.06,0.11]	[-0.06,0.10]
Male	0.03	0.07*	0.07*
	[-0.02,0.08]	[-0.01,0.14]	[-0.01,0.15]
Age	0.21***	0.07	0.02
	[0.15,0.26]	[-0.03,0.16]	[-0.07,0.11]
Compatible			0.93***
			[0.85,1.01]
* p-value < 0.10
** p-value < 0.05
*** p-value < 0.01
