# Supplementary material for: Comparing role of religion in perception of the COVID-19 vaccines in Africa and Asia Pacific
Source: Commun Med (Lond). 2024 Oct 24;4:212. doi: 10.1038/s43856-024-00628-2 (PMC11502740; doi:10.1038/s43856-024-00628-2)
Supplement: Supplementary file 8 — Supplementary Data 6 [file 43856_2024_628_MOESM8_ESM.xls]

## Sheet: Wave 1
		Christian (Africa)	Muslim (Africa)	Animist (AP)	Atheist (AP)	Buddhist (AP)	Christian (AP)	Hindu (AP)	Muslim (AP)
Secondary Education or Below	Female (18-44)	0.65 [0.63,0.66]	0.77 [0.75,0.79]	0.73 [0.66,0.79]	0.49 [0.45,0.53]	0.5 [0.47,0.52]	0.65 [0.62,0.69]	0.57 [0.36,0.79]	0.64 [0.58,0.7]
	Female (45+)	0.64 [0.62,0.66]	0.76 [0.74,0.78]	0.72 [0.65,0.79]	0.48 [0.44,0.52]	0.49 [0.46,0.51]	0.65 [0.61,0.68]	0.56 [0.35,0.78]	0.63 [0.57,0.7]
	Male (18-44)	0.67 [0.64,0.69]	0.78 [0.76,0.81]	0.74 [0.68,0.81]	0.51 [0.47,0.55]	0.52 [0.49,0.55]	0.67 [0.64,0.71]	0.59 [0.38,0.81]	0.66 [0.6,0.72]
	Male (45+)	0.71 [0.69,0.73]	0.81 [0.79,0.83]	0.78 [0.72,0.84]	0.56 [0.52,0.6]	0.57 [0.54,0.59]	0.71 [0.68,0.75]	0.64 [0.44,0.84]	0.7 [0.65,0.76]
Post Secondary Education	Female (18-44)	0.63 [0.61,0.66]	0.77 [0.73,0.81]	0.44 [0.31,0.57]	0.38 [0.34,0.42]	0.44 [0.41,0.47]	0.68 [0.65,0.72]	0.66 [0.53,0.79]	0.8 [0.76,0.84]
	Female (45+)	0.62 [0.6,0.65]	0.77 [0.72,0.81]	0.43 [0.31,0.56]	0.37 [0.34,0.41]	0.43 [0.41,0.46]	0.68 [0.64,0.71]	0.65 [0.52,0.78]	0.8 [0.76,0.84]
	Male (18-44)	0.65 [0.62,0.68]	0.79 [0.75,0.83]	0.46 [0.33,0.59]	0.4 [0.36,0.44]	0.47 [0.43,0.5]	0.7 [0.67,0.74]	0.68 [0.55,0.81]	0.82 [0.78,0.86]
	Male (45+)	0.69 [0.67,0.72]	0.82 [0.78,0.85]	0.51 [0.38,0.64]	0.45 [0.41,0.49]	0.51 [0.48,0.54]	0.74 [0.71,0.77]	0.72 [0.6,0.84]	0.84 [0.81,0.88]

## Sheet: Wave 2
		Christian (Africa)	Muslim (Africa)	Animist (AP)	Atheist (AP)	Buddhist (AP)	Christian (AP)	Hindu (AP)	Muslim (AP)
Secondary Education or Below	Female (18-44)	0.65 [0.63,0.67]	0.76 [0.74,0.78]	0.74 [0.66,0.82]	0.5 [0.46,0.54]	0.56 [0.53,0.58]	0.77 [0.74,0.8]	0.63 [0.45,0.8]	0.55 [0.48,0.61]
	Female (45+)	0.64 [0.63,0.66]	0.75 [0.73,0.78]	0.73 [0.65,0.81]	0.49 [0.45,0.54]	0.55 [0.52,0.57]	0.76 [0.73,0.79]	0.62 [0.44,0.8]	0.54 [0.47,0.6]
	Male (18-44)	0.67 [0.65,0.69]	0.78 [0.75,0.8]	0.76 [0.68,0.83]	0.52 [0.48,0.57]	0.58 [0.55,0.61]	0.78 [0.75,0.81]	0.65 [0.48,0.82]	0.57 [0.5,0.63]
	Male (45+)	0.71 [0.69,0.73]	0.81 [0.79,0.83]	0.79 [0.72,0.86]	0.57 [0.53,0.61]	0.62 [0.6,0.65]	0.81 [0.79,0.84]	0.69 [0.53,0.85]	0.61 [0.55,0.68]
Post Secondary Education	Female (18-44)	0.68 [0.66,0.71]	0.77 [0.73,0.82]	0.75 [0.67,0.83]	0.42 [0.38,0.46]	0.53 [0.5,0.55]	0.74 [0.71,0.78]	0.65 [0.54,0.77]	0.69 [0.65,0.74]
	Female (45+)	0.68 [0.65,0.7]	0.77 [0.72,0.81]	0.75 [0.66,0.83]	0.41 [0.37,0.45]	0.52 [0.49,0.55]	0.74 [0.7,0.77]	0.64 [0.53,0.76]	0.69 [0.64,0.74]
	Male (18-44)	0.7 [0.68,0.73]	0.79 [0.75,0.83]	0.77 [0.69,0.85]	0.44 [0.4,0.48]	0.55 [0.52,0.58]	0.76 [0.73,0.8]	0.67 [0.56,0.78]	0.71 [0.67,0.76]
	Male (45+)	0.74 [0.72,0.76]	0.82 [0.78,0.86]	0.8 [0.73,0.87]	0.49 [0.44,0.53]	0.6 [0.57,0.62]	0.79 [0.76,0.82]	0.71 [0.61,0.82]	0.75 [0.71,0.79]
