# Supplementary material for: Comparing role of religion in perception of the COVID-19 vaccines in Africa and Asia Pacific
Source: Commun Med (Lond). 2024 Oct 24;4:212. doi: 10.1038/s43856-024-00628-2 (PMC11502740; doi:10.1038/s43856-024-00628-2)
Supplement: Supplementary file 10 — Supplementary Data 8 [file 43856_2024_628_MOESM10_ESM.xls]

## Sheet: Incompatible (Wave 1)
		Christian (Africa)	Muslim (Africa)	Animist (AP)	Atheist (AP)	Buddhist (AP)	Christian (AP)	Hindu (AP)	Muslim (AP)
Secondary Education or Below	Female (18-44)	0.81 [0.79,0.82]	0.82 [0.8,0.84]	0.97 [0.95,1]	0.96 [0.95,0.98]	0.96 [0.95,0.97]	0.85 [0.83,0.88]	0.86 [0.7,1]	0.88 [0.84,0.92]
	Female (45+)	0.81 [0.79,0.83]	0.82 [0.8,0.84]	0.97 [0.95,1]	0.96 [0.95,0.98]	0.96 [0.95,0.97]	0.86 [0.83,0.88]	0.86 [0.71,1]	0.88 [0.84,0.93]
	Male (18-44)	0.8 [0.78,0.82]	0.81 [0.78,0.83]	0.97 [0.95,1]	0.96 [0.95,0.98]	0.95 [0.94,0.96]	0.85 [0.82,0.88]	0.85 [0.69,1]	0.88 [0.83,0.92]
	Male (45+)	0.84 [0.82,0.85]	0.84 [0.82,0.86]	0.98 [0.96,1]	0.97 [0.96,0.98]	0.96 [0.96,0.97]	0.88 [0.85,0.9]	0.88 [0.74,1]	0.9 [0.86,0.94]
Post Secondary Education	Female (18-44)	0.81 [0.79,0.83]	0.88 [0.85,0.91]	0.93 [0.87,1]	0.95 [0.94,0.97]	0.93 [0.92,0.94]	0.9 [0.88,0.92]	0.88 [0.79,0.97]	0.95 [0.93,0.97]
	Female (45+)	0.81 [0.79,0.83]	0.88 [0.85,0.91]	0.93 [0.87,1]	0.95 [0.94,0.97]	0.93 [0.92,0.95]	0.9 [0.88,0.92]	0.88 [0.79,0.97]	0.95 [0.93,0.97]
	Male (18-44)	0.8 [0.77,0.83]	0.87 [0.84,0.91]	0.93 [0.86,1]	0.95 [0.93,0.97]	0.93 [0.91,0.94]	0.89 [0.87,0.92]	0.87 [0.78,0.97]	0.95 [0.92,0.97]
	Male (45+)	0.84 [0.81,0.86]	0.9 [0.87,0.93]	0.94 [0.89,1]	0.96 [0.95,0.97]	0.94 [0.93,0.95]	0.92 [0.89,0.94]	0.9 [0.82,0.98]	0.96 [0.94,0.98]

## Sheet: Compatible (Wave 1)
		Christian (Africa)	Muslim (Africa)	Animist (AP)	Atheist (AP)	Buddhist (AP)	Christian (AP)	Hindu (AP)	Muslim (AP)
Secondary Education or Below	Female (18-44)	0.85 [0.84,0.87]	0.85 [0.82,0.87]	0.99 [0.97,1]	0.98 [0.97,0.99]	0.97 [0.96,0.98]	0.91 [0.89,0.94]	0.93 [0.82,1]	0.98 [0.96,0.99]
	Female (45+)	0.85 [0.84,0.87]	0.85 [0.83,0.87]	0.99 [0.97,1]	0.98 [0.98,0.99]	0.97 [0.97,0.98]	0.92 [0.89,0.94]	0.93 [0.82,1]	0.98 [0.96,0.99]
	Male (18-44)	0.87 [0.85,0.89]	0.86 [0.84,0.89]	0.99 [0.98,1]	0.99 [0.98,1]	0.98 [0.97,0.98]	0.93 [0.9,0.95]	0.94 [0.84,1]	0.98 [0.96,1]
	Male (45+)	0.89 [0.87,0.91]	0.89 [0.87,0.91]	0.99 [0.98,1]	0.99 [0.98,1]	0.98 [0.97,0.99]	0.94 [0.92,0.96]	0.95 [0.87,1]	0.98 [0.97,1]
Post Secondary Education	Female (18-44)	0.85 [0.83,0.87]	0.9 [0.87,0.93]	0.98 [0.94,1]	0.98 [0.97,0.99]	0.96 [0.95,0.97]	0.94 [0.92,0.96]	0.93 [0.85,1]	0.98 [0.97,1]
	Female (45+)	0.86 [0.84,0.88]	0.9 [0.88,0.93]	0.98 [0.94,1]	0.98 [0.97,0.99]	0.96 [0.95,0.97]	0.94 [0.92,0.96]	0.93 [0.86,1]	0.99 [0.97,1]
	Male (18-44)	0.87 [0.85,0.89]	0.91 [0.89,0.94]	0.98 [0.95,1]	0.98 [0.97,1]	0.96 [0.95,0.98]	0.95 [0.93,0.97]	0.94 [0.87,1]	0.99 [0.98,1]
	Male (45+)	0.89 [0.87,0.91]	0.93 [0.91,0.95]	0.99 [0.96,1]	0.99 [0.98,1]	0.97 [0.96,0.98]	0.96 [0.94,0.97]	0.95 [0.89,1]	0.99 [0.98,1]

## Sheet: Incompatible (Wave 2)
		Christian (Africa)	Muslim (Africa)	Animist (AP)	Atheist (AP)	Buddhist (AP)	Christian (AP)	Hindu (AP)	Muslim (AP)
Secondary Education or Below	Female (18-44)	0.87 [0.85,0.88]	0.8 [0.78,0.83]	1 [1,1]	1 [0.99,1]	1 [0.99,1]	0.97 [0.96,0.98]	1 [1,1]	0.99 [0.98,1]
	Female (45+)	0.87 [0.85,0.88]	0.81 [0.78,0.83]	1 [1,1]	1 [0.99,1]	1 [0.99,1]	0.97 [0.96,0.99]	1 [1,1]	0.99 [0.98,1]
	Male (18-44)	0.88 [0.86,0.9]	0.83 [0.8,0.86]	1 [1,1]	1 [0.99,1]	1 [0.99,1]	0.98 [0.97,0.99]	1 [1,1]	0.99 [0.98,1]
	Male (45+)	0.9 [0.89,0.92]	0.86 [0.83,0.88]	1 [1,1]	1 [0.99,1]	1 [0.99,1]	0.98 [0.97,0.99]	1 [1,1]	0.99 [0.99,1]
Post Secondary Education	Female (18-44)	0.86 [0.84,0.88]	0.84 [0.8,0.88]	1 [1,1]	0.99 [0.98,1]	0.99 [0.98,0.99]	0.98 [0.97,0.99]	1 [1,1]	1 [0.99,1]
	Female (45+)	0.86 [0.84,0.88]	0.84 [0.81,0.88]	1 [1,1]	0.99 [0.98,1]	0.99 [0.98,0.99]	0.98 [0.97,0.99]	1 [1,1]	1 [0.99,1]
	Male (18-44)	0.88 [0.85,0.9]	0.86 [0.82,0.9]	1 [1,1]	0.99 [0.98,1]	0.99 [0.98,1]	0.99 [0.98,0.99]	1 [1,1]	1 [0.99,1]
	Male (45+)	0.9 [0.88,0.92]	0.88 [0.85,0.91]	1 [1,1]	0.99 [0.99,1]	0.99 [0.99,1]	0.99 [0.98,1]	1 [1,1]	1 [0.99,1]

## Sheet: Compatible (Wave 2)
		Christian (Africa)	Muslim (Africa)	Animist (AP)	Atheist (AP)	Buddhist (AP)	Christian (AP)	Hindu (AP)	Muslim (AP)
Secondary Education or Below	Female (18-44)	0.81 [0.79,0.82]	0.82 [0.8,0.84]	0.97 [0.95,1]	0.96 [0.95,0.98]	0.96 [0.95,0.97]	0.85 [0.83,0.88]	0.86 [0.7,1]	0.88 [0.84,0.92]
	Female (45+)	0.81 [0.79,0.83]	0.82 [0.8,0.84]	0.97 [0.95,1]	0.96 [0.95,0.98]	0.96 [0.95,0.97]	0.86 [0.83,0.88]	0.86 [0.71,1]	0.88 [0.84,0.93]
	Male (18-44)	0.8 [0.78,0.82]	0.81 [0.78,0.83]	0.97 [0.95,1]	0.96 [0.95,0.98]	0.95 [0.94,0.96]	0.85 [0.82,0.88]	0.85 [0.69,1]	0.88 [0.83,0.92]
	Male (45+)	0.84 [0.82,0.85]	0.84 [0.82,0.86]	0.98 [0.96,1]	0.97 [0.96,0.98]	0.96 [0.96,0.97]	0.88 [0.85,0.9]	0.88 [0.74,1]	0.9 [0.86,0.94]
Post Secondary Education	Female (18-44)	0.81 [0.79,0.83]	0.88 [0.85,0.91]	0.93 [0.87,1]	0.95 [0.94,0.97]	0.93 [0.92,0.94]	0.9 [0.88,0.92]	0.88 [0.79,0.97]	0.95 [0.93,0.97]
	Female (45+)	0.81 [0.79,0.83]	0.88 [0.85,0.91]	0.93 [0.87,1]	0.95 [0.94,0.97]	0.93 [0.92,0.95]	0.9 [0.88,0.92]	0.88 [0.79,0.97]	0.95 [0.93,0.97]
	Male (18-44)	0.8 [0.77,0.83]	0.87 [0.84,0.91]	0.93 [0.86,1]	0.95 [0.93,0.97]	0.93 [0.91,0.94]	0.89 [0.87,0.92]	0.87 [0.78,0.97]	0.95 [0.92,0.97]
	Male (45+)	0.84 [0.81,0.86]	0.9 [0.87,0.93]	0.94 [0.89,1]	0.96 [0.95,0.97]	0.94 [0.93,0.95]	0.92 [0.89,0.94]	0.9 [0.82,0.98]	0.96 [0.94,0.98]
